# Supplementary material for: Chloroplast–Thylakoid Organisation Is More Important than Carotenoid Accumulation for Optimum Photosynthetic Quantum Yield and Carbon Gain in Variegated Epipremnum aureum
Source: Cells. 2026 Mar 13;15(6):514. doi: 10.3390/cells15060514 (PMC13026040; doi:10.3390/cells15060514)
Supplement: Supplementary file 1 [file cells-15-00514-s001.zip]

Archive with 1 entries (1 files):
- cells-4178179-supplementary.pdf
